# Supplementary material for: Eco-Friendly Synthesis of SnO2-Cu Nanocomposites and Evaluation of Their Peroxidase Mimetic Activity
Source: Nanomaterials (Basel). 2021 Jul 10;11(7):1798. doi: 10.3390/nano11071798 (PMC8308257; doi:10.3390/nano11071798)
Supplement: Supplementary file 1 [file nanomaterials-11-01798-s001.zip]

Archive with 1 entries (1 files):
- nanomaterials-1255037-supplementary.pdf
